# Supplementary material for: Structural Comparison of Sulfonamide-Based Derivatives That Can Improve Anti-Coagulation Properties of Metformin
Source: Int J Mol Sci. 2022 Apr 8;23(8):4132. doi: 10.3390/ijms23084132 (PMC9029893; doi:10.3390/ijms23084132)
Supplement: Supplementary file 1 [file ijms-23-04132-s001.zip]

Archive with 1 entries (1 files):
- ijms-1626044-supplementary.pdf
